# Supplementary material for: Ladder-like Poly(methacryloxypropyl) silsesquioxane-Al2O3-polybutadiene Flexible Nanocomposites with High Thermal Conductivity
Source: Gels. 2023 Oct 10;9(10):810. doi: 10.3390/gels9100810 (PMC10606264; doi:10.3390/gels9100810)
Supplement: Supplementary file 1 [file gels-09-00810-s001.zip]

Archive with 1 entries (1 files):
- gels-2624761-supplementary.pdf
